# Supplementary material for: Determination of the Prevalence of Knee and Hip Clinical Osteoarthritis in the Active Professional Male Footballer and Its Association with Pain, Function, Injury and Surgery
Source: Sports (Basel). 2023 Jul 18;11(7):136. doi: 10.3390/sports11070136 (PMC10385669; doi:10.3390/sports11070136)
Supplement: Supplementary file 1 [file sports-11-00136-s001.zip]

Archive with 6 entries (6 files):
- STRENGTHS AND LIMTATIONS 24032023.pdf
- Supplementary file SA questionnaire.pdf
- Supplementary file SB KOOSPS.pdf
- Supplementary file SC HOOSPS.pdf
- Supplementary file SD PROMISGH.pdf
- T22066-Statistical-Analysis-Total Final.pdf
